# Supplementary material for: Common and Distinctive Intercellular Communication Patterns in Human Obstructive and Nonobstructive Hypertrophic Cardiomyopathy
Source: Int J Mol Sci. 2022 Jan 15;23(2):946. doi: 10.3390/ijms23020946 (PMC8780670; doi:10.3390/ijms23020946)
Supplement: Supplementary file 1 [file ijms-23-00946-s001.zip]

Archive with 1 entries (1 files):
- ijms-1553718-supplementary.pdf
